# Supplementary material for: Codon bias and the folding dynamics of the cystic fibrosis transmembrane conductance regulator
Source: Cell Mol Biol Lett. 2016 Oct 19;21:23. doi: 10.1186/s11658-016-0025-x (PMC5415761; doi:10.1186/s11658-016-0025-x)
Supplement: Supplementary file 2 — SNPs effects on CFTR RSCU The SNPs with significant ∆RSCU values are marked grey. Depending on database coverage the dbSNP database (rs#) and CFTR mutation database identifiers for SNPs were used. (XLSX 30 kb) [file 11658_2016_25_MOESM2_ESM.xlsx]

## Sheet: Sheet2
rs#	cDNA name	Location mRNA	Codon from	Codon to	RCSU from	RCSU to	∆RCSU	aa	codon position	aa position NCBI	CFTR domain
rs1800071	c.24G>A	156	AAG	AAA	0.86875	1.13125	0.2625	K	3	8	N'
rs376538363	c.120C>T	252	ATC	ATT	0.94849	1.19893	0.250444	I	3	40	N'
rs140444668	c.147A>G	279	CTA	CTG	0.648649	1.45946	0.810811	L	3	49	N'
rs1800075	c.213T>C	345	AAT	AAC	1.06237	0.937634	-0.124731	N	3	71	N'
rs374992300	c.258C>A	390	ATC	ATA	0.94849	0.852575	-0.0959147	I	3	86	MSD1:h1
?	c.333G>A	465	CCG	CCA	0.156556	1.23679	1.08023	P	3	111	EL 1
?	c.357C>T	489	ATC	ATT	0.94849	1.19893	0.250444	I	3	119	MSD1:h2
rs1800077	c.360G>A	492	GCG	GCA	0.284123	1.22006	0.935933	A	3	120	MSD1:h2
?	c.417C>T	549	CAC	CAT	1.00503	0.994975	-0.0100503	H	3	139	MSD1:CL1
rs397508728	c.480T>A	612	ATT	ATA	1.19893	0.852575	-0.346359	I	3	160	MSD1:CL1
rs1800081	c.609C>T	741	ATC	ATT	0.94849	1.19893	0.250444	I	3	203	MSD1:h3
rs369247323	c.612T>G	744	GCT	GCG	1.50975	0.284123	-1.22563	A	3	204	MSD1:h3
rs397508773	c.627A>G	759	GCA	GCG	1.22006	0.284123	-0.935933	A	3	209	MSD1:h3
rs188457893	c.640C>T	772	CTA	TTA	0.648649	0.967568	0.318919	L	1	214	MSD1:h3
rs35033453	c.738G>A	870	AAG	AAA	0.86875	1.13125	0.2625	K	3	246	MSD1:CL2
rs1800082	c.741C>T	873	TAC	TAT	0.842697	1.1573	0.314607	T	3	247	MSD1:CL2
rs201465561	c.888T>C	1020	ACT	ACC	1.45055	0.937729	-0.512821	T	3	296	MSD1:CL2
rs199926595	c.897A>T	1029	GCA	GCT	1.22006	1.50975	0.289694	A	3	299	MSD1:CL2
rs146652541	c.900C>A	1032	GCC	GCA	0.986072	1.22006	0.233983	A	3	300	MSD1:CL2
rs1800083	c.915C>T	1047	TTC	TTT	0.921053	1.07895	0.157895	F	3	305	MSD1:CL2
rs200046355	c.918T>C	1050	AAT	AAC	1.06237	0.937634	-0.124731	N	3	306	MSD1:CL2
rs1800084	c.927C>A	1059	GCC	GCA	0.986072	1.22006	0.233983	A	3	309	MSD1:h5
rs1800084	c.927C>G	1059	GCC	GCG	0.986072	0.284123	-0.70195	A	3	309	MSD1:h5
rs202168465	c.939A>G	1071	TCA	TCG	1.23044	0.183932	-1.04651	S	3	313	MSD1:h5
?	c.954G>A	1086	GTG	GTA	1.64174	0.549565	-1.09217	V	3	318	MSD1:h5
?	c.960A>G	1092	TTA	TTG	0.967568	1.04324	0.0756757	L	3	320	MSD1:h5
?	c.966G>A	1098	GTG	GTA	1.64174	0.549565	-1.09217	V	3	322	MSD1:h5
rs1799834	c.972C>G	1104	CCC	CCG	0.931507	0.154739	-0.776768	P	3	324	MSD1:h5
rs200112521	c.981A>G	1113	CTA	CTG	0.648649	1.45946	0.810811	L	3	327	MSD1:h5
rs201115310	c.1002G>A	1134	CGG	CGA	0.700389	0.548638	-0.151751	R	3	334	MSD1:h6
rs202100193	c.1014C>A	1146	ACC	ACA	0.937729	1.41392	0.47619	T	3	338	MSD1:h6
rs200268636	c.1023A>G	1155	TCA	TCG	1.23044	0.183932	-1.04651	S	3	341	MSD1:h6
rs201387280	c.1032T>A	1164	ATT	ATC	1.19893	0.94849	-0.250444	I	3	344	MSD1:h6
rs202116910	c.1035T>C	1167	GTT	GTC	1.01565	0.793043	-0.222609	V	3	345	MSD1:h6
?	c.1036C>T	1168	CTG	TTG	1.45946	1.04324	-0.416216	L	1	346	MSD1:h6
rs200520623	c.1047G>A	1179	GCG	GCA	0.284123	1.22006	0.935933	A	3	349	MSD1:h6
rs199566942	c.1062T>C	1194	TTT	TTC	1.07895	0.921053	-0.157895	F	3	354	MSD1/NBD1
rs200708728	c.1074A>G	1206	GTA	GTG	0.549565	1.64174	1.09217	V	3	358	MSD1/NBD1
rs201246833	c.1080A>G	1212	ACA	ACG	0.937729	0.197802	-0.739927	T	3	360	MSD1/NBD1
rs112369969	c.1098A>G	1230	GGA	GGG	1.59162	0.614311	-0.977312	G	3	366	MSD1/NBD1
?	c.1101A>T	1233	GCA	GCT	1.22006	1.50975	0.289694	A	3	367	MSD1/NBD1
rs199742619	c.1107C>T	1239	AAC	AAT	0.937634	1.06237	0.124731	N	3	369	MSD1/NBD1
?	c.1149G>A	1281	TTG	TTA	1.04324	0.967568	-0.0756757	L	3	383	MSD1/NBD1
rs1800088	c.1164G>T	1296	ACG	ACT	0.197802	1.45055	1.25275	T	3	388	MSD1/NBD1
rs62469440	c.1254T>C	1386	AAT	AAC	1.06237	0.937634	-0.124731	N	3	418	MSD1/NBD1
rs2896225	c.1278C>T	1410	GAC	GAT	0.936768	1.06323	0.126464	D	3	426	MSD1/NBD1
?	c.1329T>C	1461	GAT	GAC	1.06323	0.936768	-0.126464	D	3	443	NBD1
rs1800090	c.1440T>C	1572	GGT	GGC	0.8726	0.921466	0.0488656	G	3	480	NBD1
rs1800094	c.1581A>G	1713	GAA	GAG	1.20625	0.79375	-0.4125	E	3	527	NBD1
rs1800095	c.1584G>A	1716	GAG	GAA	0.79375	1.20625	0.4125	E	3	528	NBD1
?	c.1632T>G	1764	GGT	GGG	0.8726	0.614311	-0.25829	G	3	544	NBD1
rs1800096	c.1641A>T	1773	ACA	ACT	0.937729	1.45055	0.512821	T	3	547	NBD1
rs55928397	c.1731C>T	1863	TAC	TAT	0.842697	1.1573	0.314607	Y	3	577	NBD1
rs201025424	c.1734A>G	1866	CTA	CTG	0.648649	1.45946	0.810811	L	3	578	NBD1
rs186147668	c.1791C>T	1923	AAC	AAT	0.937634	1.06237	0.124731	N	3	597	R
rs397508304	c.1797T>A	1929	ACT	ACA	1.45055	1.41392	-0.03663	T	3	599	R
rs145877746	c.1920T>C	2052	TTT	TTC	1.07895	0.921053	-0.157895	F	3	640	R
?	c.1932C>G	2064	CTC	CTG	0.875676	1.45946	0.583784	L	3	644	R
rs200204024	c.1950C>T	2082	TTC	TTT	0.921053	1.07895	0.157895	F	3	650	R
?	c.2052A>G	2184	AAA	AAG	1.13125	0.86875	-0.2625	K	3	684	R
rs1800102	c.2106C>G	2238	CTC	CTG	0.875676	1.45946	0.583784	L	3	702	R
rs368599862	c.2172C>T	2304	ATC	ATT	0.94849	1.19893	0.250444	I	3	724	R
rs146645194	c.2241G>A	2373	GCG	GCA	0.284123	1.22006	0.935933	A	3	747	R
rs151235408	c.2245C>T	2377	CTG	TTG	1.45946	1.04324	-0.416216	L	1	749	R
rs201888075	c.2259C>T	2391	AGC	AGT	1.1797	1.09725	-0.0824524	S	3	753	R
rs138634146	c.2280G>A	2412	ACG	ACA	0.197802	1.41392	1.21612	T	3	760	R
rs202115503	c.2373A>G	2505	ACA	ACG	1.41392	0.197802	-1.21612	T	3	791	R
rs143954792	c.2424T>C	2556	TAT	TAC	1.1573	0.842697	-0.314607	Y	3	808	R
rs369664216	c.2460A>T	2592	ATA	ATT	0.852575	1.19893	0.346359	I	3	820	R
?	c.2487A>G	2619	TTA	TTG	0.967568	1.04324	0.0756757	L	3	829	R
rs1800104	c.2559T>C	2691	ATT	ATC	1.19893	0.94849	-0.250444	I	3	853	R/MSD2
rs1042077	c.2562T>G	2694	ACT	ACG	1.45055	0.197802	-1.25275	T	3	854	R/MSD2
rs397508398	c.2571G>A	2703	AAG	AAA	0.86875	1.13125	0.2625	K	3	857	R/MSD2
rs1800105	c.2604A>G	2736	GTA	GTG	0.549565	1.64174	1.09217	V	3	868	MSD2:h1'
rs397508419	c.2679G>T	2811	GGG	GGT	0.614311	0.8726	0.25829	G	3	893	MSD2:EL3
?	c.2712A>T	2844	GCA	GCT	1.22006	1.50975	0.289694	A	3	904	MSD2:EL3
?	c.2724C>T	2856	ACC	ACT	0.937729	1.45055	0.512821	T	3	908	MSD2:EL3
rs200901072	c.2736G>A	2868	TCG	TCA	0.183932	1.23044	1.04651	S	3	912	MSD2-h2'
rs1800108	c.2769C>T	2901	GCC	GCT	0.986072	1.50975	0.523677	A	3	923	MSD2-h2'
rs368967922	c.2805A>G	2937	CTA	CTG	0.648649	1.45946	0.810811	L	3	935	MSD2:CL3
rs397508438	c.2808A>G	2940	CCA	CCG	1.23679	0.156556	-1.08023	P	3	936	MSD2:CL3
rs60887846	c.2820T>C	2952	ACT	ACG	1.45055	0.197802	-1.25275	T	3	940	MSD2:CL3
rs193922513	c.2835G>A	2967	TCG	TCA	0.183932	1.23044	1.04651	S	3	945	MSD2:CL3
rs1800109	c.2898G>A	3030	ACG	ACA	1.1797	1.45055	0.270845	T	3	966	MSD2:CL3
rs377502207	c.2907A>G	3039	GCA	GCG	1.22006	0.284123	-0.935933	A	3	969	MSD2:CL3
rs1800113	c.3177A>G	3309	TTA	TTG	0.967568	1.04324	0.0756757	L	3	1059	MSD2:CL4
rs142526976	c.3180A>G	3312	AAA	AAG	1.13125	0.86875	-0.2625	K	3	1060	MSD2:CL4
rs1800115	c.3201C>T	3333	GCC	GCT	0.986072	1.50975	0.523677	A	3	1067	MSD2:CL4
rs1800116	c.3204C>T	3336	TTC	TTT	0.921053	1.07895	0.157895	F	3	1068	MSD2:CL4
rs1800117	c.3252A>G	3384	TTA	TTG	0.967568	1.04324	0.0756757	L	3	1084	MSD2:CL4
rs1800118	c.3285A>T	3417	ACA	ACT	1.41392	1.45055	0.03663	T	3	1095	MSD2:CL4
?	c.3306A>G	3438	AGA	AGG	2.46304	1.49416	-0.968872	R	3	1002	MSD2:CL4
rs144135742	c.3333C>T	3465	TTC	TTT	0.921053	1.07895	0.157895	F	3	1111	MSD2:h5'
rs1800119	c.3339T>C	3471	GCT	GCC	1.50975	0.986072	-0.523677	A	3	1113	MSD2:h5'
?	c.3345C>A	3477	ACC	ACA	0.937729	1.41392	0.47619	T	3	1115	MSD2:h5'
rs375845215	c.3429G>A	3561	TTG	TTA	1.04324	0.967568	-0.0756757	L	3	1143	MSD2:h6'
rs375687401	c.3441A>G	3573	GTA	GTG	0.549565	1.64174	1.09217	V	3	1147	MSD2:h6'
?	c.3472C>A	3604	CGA	AGA	0.548638	2.46304	1.9144	R	1	1158	MSD2:h6'
?	c.3504C>T	3636	GAC	GAT	0.936768	1.06323	0.126464	D	3	1168	MSD2/NBD2
rs1800121	c.3558A>G	3690	CAA	CAG	0.987069	1.01293	0.0258621	Q	3	1186	MSD2/NBD2
rs146804928	c.3564G>A	3696	TCG	TCA	0.183932	1.23044	1.04651	S	3	1188	MSD2/NBD2
rs1800122	c.3594G>T	3726	GTG	GTT	1.64174	1.01565	-0.626087	V	3	1198	MSD2/NBD2
?	c.3648A>C	3780	ACA	ACC	1.41392	0.937729	-0.47619	T	3	1216	MSD2/NBD2
?	c.3681A>G	3813	TTA	TTG	0.967568	1.04324	0.0756757	L	3	1227	NBD2
rs185065886	c.3723C>A	3855	GGC	GGA	0.921466	1.59162	0.670157	G	3	1241	NBD2
rs1800128	c.3735A>G	3867	AGA	AGG	2.46304	1.49416	-0.968872	R	3	1245	NBD2
rs200837037	c.3753T>C	3885	AGT	AGC	1.09725	1.1797	0.0824524	S	3	1251	NBD2
rs117400534	c.3759G>A	3891	TTG	TTA	1.04324	0.967568	-0.0756757	L	3	1253	NBD2
rs201382911	c.3757T>C	3889	TTG	CTG	1.04324	1.45946	0.416216	L	1	1253	NBD2
rs200174447	c.3765A>G	3897	TCA	TCG	1.23044	0.183932	-1.04651	S	3	1255	NBD2
rs202074317	c.3772T>C	3904	TTG	CTG	1.04324	1.45946	0.416216	L	1	1258	NBD2
rs112339787	c.3780A>G	3912	CTA	CTG	0.648649	1.45946	0.810811	L	3	1260	NBD2
rs200921635	c.3789T>C	3921	ACT	ACC	1.45055	0.937729	-0.512821	T	3	1263	NBD2
rs1800129	c.3807C>T	3939	ATC	ATT	0.94849	1.19893	0.250444	I	3	1269	NBD2
?	c.3825T>C	3957	GAT	GAC	1.06323	0.936768	-0.126464	D	3	1275	NBD2
rs1800130	c.3870A>G	4002	CCA	CCG	1.23679	0.156556	-1.08023	P	3	1290	NBD2
rs1800131	c.3897A>G	4029	ACA	ACG	1.41392	0.197802	-1.21612	T	3	1299	NBD2
rs1800132	c.3918C>T	4050	CCC	CCT	0.931507	1.67515	0.74364	P	3	1306	NBD2
rs1800133	c.3954T>C	4086	GTT	GTC	1.01565	0.793043	-0.222609	V	3	1318	NBD2
?	c.4182T>C	4314	GAT	GAC	1.06323	0.936768	-0.126464	D	3	1394	NBD2
rs79688066	c.4197C>G	4329	CTC	CTG	0.875676	1.45946	0.583784	L	3	1399	NBD2
rs368044495	c.4206C>T	4338	CAC	CAT	1.00503	0.994975	-0.0100503	H	3	1402	NBD2
rs1800134	c.4224G>A	4356	CTG	CTA	1.45946	0.648649	-0.810811	L	3	1408	NBD2
rs1800135	c.4272C>T	4404	TAC	TAT	0.842697	1.1573	0.314607	Y	3	1424	NBD2
?	c.4332C>T	4464	TCC	TCT	1.10359	1.20507	0.10148	S	3	1444	C'
rs1800136	c.4389G>A	4521	CAG	CAA	1.01293	0.987069	-0.0258621	Q	3	1463	C'
?	c.4425G>A	4557	GTG	GTA	1.64174	0.549565	-1.09217	V	3	1475	C'
?	c.4431T>C	4563	GAT	GAC	1.06323	0.936768	-0.126464	D	3	1477	C'
