# Supplementary material for: Codon bias and the folding dynamics of the cystic fibrosis transmembrane conductance regulator
Source: Cell Mol Biol Lett. 2016 Oct 19;21:23. doi: 10.1186/s11658-016-0025-x (PMC5415761; doi:10.1186/s11658-016-0025-x)
Supplement: Supplementary file 3 — SNPs effects on CFTR mRNA secondary structure. The SNPs with significant p - values (<0.2) are marked grey. Furthermore, sSNPs with p - value p < 0.05 in at least one analysis mode and p < 0.2 in the second analysis mode were further considered (marked bold) [8, 9]. (XLSX 37 kb) [file 11658_2016_25_MOESM3_ESM.xlsx]

## Sheet: Sheet2
rs#	cDNA name	Location mRNA	Codon from	Codon to	FoldingWindow (800nt)	LocalRegion (800 nt)	CorCoeff (800 nt)	p-value (800 nt)	FoldingWindow (200nt)	LocalRegion (200 nt)	CorCoeff (200 nt)	p-value (200 nt)	aa	codon position	aa position NCBI	CFTR domain	CFTR database annotation
rs1800071	c.24G>A	156	AAG	AAA	1-956	74-157	0.9631	0.8059	1-356	154-233	0.9876	0.9184	K	3	8	N'	156 G/A
rs376538363	c.120C>T	252	ATC	ATT	1-1052	70-150	0.0076	0.0622	52-452	240-304	0.7834	0.4875	I	3	40	N'
rs140444668	c.147A>G	279	CTA	CTG	1-1079	276-430	0.9081	0.6655	79-479	254-303	-0.1294	0.0375	L	3	49	N'
rs1800075	c.213T>C	345	AAT	AAC	1-1145	276-421	0.9376	0.7477	145-545	297-359	0.9598	0.7997	N	3	71	N'	345 T/C
rs374992300	c.258C>A	390	ATC	ATA	1-1190	309-405	0.2385	0.139	190-590	360-409	0.3365	0.1603	I	3	86	MSD1:h1
?	c.333G>A	465	CCG	CCA	1-1265	433-535	0.998	0.9624	265-665	321-370	1	0.9976	P	3	111	EL 1	465 G/A
?	c.357C>T	489	ATC	ATT	1-1289	489-545	0.3585	0.1724	289-689	418-492	0.838	0.5624	I	3	119	MSD1:h2	489 C/T
rs1800077	c.360G>A	492	GCG	GCA	1-1292	490-547	0.939	0.749	292-692	304-492	0.9662	0.8161	A	3	120	MSD1:h2	492 C/T
?	c.417C>T	549	CAC	CAT	1-1349	438-551	0.7759	0.4909	349-749	504-564	0.8142	0.5268	H	3	139	MSD1:CL1	549 C/T
rs397508728	c.480T>A	612	ATT	ATA	1-1412	611-689	0.9867	0.8858	412-812	611-689	0.9759	0.8513	I	3	160	MSD1:CL1	612 T/A
rs1800081	c.609C>T	741	ATC	ATT	1-1541	704-753	0.9629	0.7802	541-941	704-753	0.9608	0.8025	I	3	203	MSD1:h3	741 C/T
rs369247323	c.612T>G	744	GCT	GCG	1-1544	706-755	-0.1745	0.0349	544-944	706-755	-0.1954	0.029	A	3	204	MSD1:h3
rs397508773	c.627A>G	759	GCA	GCG	1-1559	754-900	0.794	0.4985	559-959	880-944	0.6481	0.3502	A	3	209	MSD1:h3	759 A/G
rs188457893	c.640C>T	772	CTA	TTA	1-1572	754-900	0.9094	0.6671	572-972	702-773	0.9085	0.6787	L	1	214	MSD1:h3
rs35033453	c.738G>A	870	AAG	AAA	70-1670	803-876	0.8042	0.5267	670-1070	807-872	0.6433	0.3462	K	3	246	MSD1:CL2
rs1800082	c.741C>T	873	TAC	TAT	73-1673	777-922	0.9822	0.8839	673-1073	807-874	0.9963	0.9516	T	3	247	MSD1:CL2	873 C/T
rs201465561	c.888T>C	1020	ACT	ACC	220-1820	960-1097	0.9747	0.8567	820-1220	963-1090	0.9545	0.7846	T	3	296	MSD1:CL2
rs199926595	c.897A>T	1029	GCA	GCT	229-1829	1018-1067	0.7807	0.4971	829-1229	1018-1067	0.7822	0.4859	A	3	299	MSD1:CL2
rs146652541	c.900C>A	1032	GCC	GCA	232-1832	1018-1067	0.9682	0.8354	832-1232	1004-1057	0.9678	0.8241	A	3	300	MSD1:CL2
rs1800083	c.915C>T	1047	TTC	TTT	247-1847	1018-1067	0.8829	0.6443	847-1247	1004-1054	0.8599	0.593	F	3	305	MSD1:CL2	1047 C/T
rs200046355	c.918T>C	1050	AAT	AAC	250-1850	1017-1070	0.8142	0.5399	850-1250	1004-1054	0.7687	0.47	N	3	306	MSD1:CL2
rs1800084	c.927C>A	1059	GCC	GCA	259-1859	983-1063	-0.345	0.0159	859-1259	1004-1057	0.0255	0.0645	A	3	309	MSD1:h5
rs1800084	c.927C>G	1059	GCC	GCG	259-1859	983-1063	-0.3895	0.0127	859-1259	1004-1059	0.678	0.3766	A	3	309	MSD1:h5
rs202168465	c.939A>G	1071	TCA	TCG	271-1871	953-1190	0.9105	0.6952	871-1271	952-1111	0.9874	0.8987	S	3	313	MSD1:h5
?	c.954G>A	1086	GTG	GTA	286-1886	964-1095	0.9033	0.6814	886-1286	961-1111	0.8829	0.6311	V	3	318	MSD1:h5	1086 G/A
?	c.960A>G	1092	TTA	TTG	292-1892	999-1130	0.7605	0.4734	892-1292	961-1164	0.8259	0.5456	L	3	320	MSD1:h5	1092 A/G
?	c.966G>A	1098	GTG	GTA	298-1898	788-929	0.6369	0.3522	898-1298	954-1110	0.8233	0.5421	V	3	322	MSD1:h5	1098 G/A
rs1799834	c.972C>G	1104	CCC	CCG	304-1904	962-1105	0.8842	0.6465	904-1304	961-1106	0.8288	0.5495	P	3	324	MSD1:h5	1104 C/G
rs200112521	c.981A>G	1113	CTA	CTG	313-1913	877-1117	0.6392	0.3541	913-1313	1081-1148	0.6207	0.3354	L	3	327	MSD1:h5
rs201115310	c.1002G>A	1134	CGG	CGA	334-1934	1001-1148	0.9774	0.866	934-1334	1081-1305	0.9693	0.8288	R	3	334	MSD1:h6
rs202100193	c.1014C>A	1146	ACC	ACA	346-1946	1195-1340	0.7462	0.4573	946-1346	1119-1287	0.9286	0.7207	T	3	338	MSD1:h6
rs200268636	c.1023A>G	1155	TCA	TCG	355-1955	764-919	0.8432	0.5808	955-1355	1140-1354	0.9417	0.7515	S	3	341	MSD1:h6
rs201387280	c.1032T>A	1164	ATT	ATC	364-1964	1159-1281	0.7423	0.4531	964-1364	1144-1193	0.9102	0.6821	I	3	344	MSD1:h6	1164 T/A
rs202116910	c.1035T>C	1167	GTT	GTC	367-1967	1166-1316	0.9828	0.8865	967-1367	1159-1269	0.8089	0.5197	V	3	345	MSD1:h6
?	c.1036C>T	1168	CTG	TTG	368-1968	1328-1434	0.7674	0.4814	968-1368	1164-1281	0.7535	0.4526	L	1	346	MSD1:h6
rs200520623	c.1047G>A	1179	GCG	GCA	379-1979	1158-1316	0.9435	0.7674	979-1379	1163-1269	0.9897	0.9074	A	3	349	MSD1:h6
rs199566942	c.1062T>C	1194	TTT	TTC	394-1994	1194-1340	0.9423	0.7421	994-1394	1194-1341	0.9614	0.8018	F	3	354	MSD1/NBD1
rs200708728	c.1074A>G	1206	GTA	GTG	406-2006	1186-1340	0.5029	0.2549	1006-1406	1159-1236	0.9806	0.8695	V	3	358	MSD1/NBD1
rs201246833	c.1080A>G	1212	ACA	ACG	412-2012	1205-1254	0.972	0.8289	1012-1412	1159-1250	0.9516	0.7768	T	3	360	MSD1/NBD1
rs112369969	c.1098A>G	1230	GGA	GGG	430-2030	1213-1263	0.9186	0.6876	1030-1430	1215-1266	0.8991	0.6606	G	3	366	MSD1/NBD1
?	c.1101A>T	1233	GCA	GCT	433-2033	1213-1263	0.9421	0.7416	1033-1433	1203-1253	0.9324	0.7279	A	3	367	MSD1/NBD1	1233 A/T
rs199742619	c.1107C>T	1239	AAC	AAT	439-2039	1213-1263	0.9613	0.7942	1039-1439	1202-1251	0.9952	0.9401	N	3	369	MSD1/NBD1
?	c.1149G>A	1281	TTG	TTA	481-2081	1237-1286	0.9877	0.8935	1081-1481	1237-1286	0.9875	0.8963	L	3	383	MSD1/NBD1	1281 G/A
rs1800088	c.1164G>T	1296	ACG	ACT	496-2096	1266-1315	0.9026	0.6554	1096-1496	1266-1315	0.9017	0.6654	T	3	388	MSD1/NBD1	1296 G/T
rs62469440	c.1254T>C	1386	AAT	AAC	586-2186	1357-1409	0.6874	0.3737	1186-1586	1368-1417	0.8606	0.5958	N	3	418	MSD1/NBD1
rs2896225	c.1278C>T	1410	GAC	GAT	610-2210	1372-1421	0.9836	0.8742	1210-1610	1372-1421	0.9814	0.8695	D	3	426	MSD1/NBD1
?	c.1329T>C	1461	GAT	GAC	661-2261	1439-1488	0.8283	0.5336	1261-1661	1435-1484	0.5754	0.3017	D	3	443	NBD1	1461 T/C
rs1800090	c.1440T>C	1572	GGT	GGC	772-2372	1496-1623	-0.0047	0.0549	1372-1772	1559-1608	0.963	0.8065	G	3	480	NBD1	1572 T/C
rs1800094	c.1581A>G	1713	GAA	GAG	913-2513	1638-1696	0.3899	0.1765	1513-1913	1681-1730	0.8371	0.5611	E	3	527	NBD1	1713 A/G
rs1800095	c.1584G>A	1716	GAG	GAA	916-2516	1638-1696	0.4312	0.1966	1516-1916	1721-1809	0.836	0.5596	E	3	528	NBD1	1716 G/A
?	c.1632T>G	1764	GGT	GGG	964-2564	1721-1788	-0.0264	0.0572	1564-1964	1750-1799	0.7786	0.4861	G	3	544	NBD1	1764 T/G
rs1800096	c.1641A>T	1773	ACA	ACT	973-2573	1747-1831	0.4913	0.2294	1573-1973	1749-1805	0.4999	0.2525	T	3	547	NBD1	1773 A/T
rs55928397	c.1731C>T	1863	TAC	TAT	1063-2663	1625-1910	0.9722	0.8298	1663-2063	1836-1888	0.5897	0.312	Y	3	577	NBD1	1863 C/T
rs201025424	c.1734A>G	1866	CTA	CTG	1066-2666	1618-1910	0.9971	0.9543	1666-2066	1836-1898	0.8967	0.6561	L	3	578	NBD1
rs186147668	c.1791C>T	1923	AAC	AAT	1123-2723	1898-2055	0.9838	0.8751	1723-2123	1916-2055	0.9907	0.9124	N	3	597	R
rs397508304	c.1797T>A	1929	ACT	ACA	1129-2729	1917-2045	0.9953	0.9392	1729-2129	1841-1931	0.9968	0.9525	T	3	599	R
rs145877746	c.1920T>C	2052	TTT	TTC	1252-2852	1891-2060	0.9984	0.9681	1852-2252	1897-2056	0.9996	0.9854	F	3	640	R
?	c.1932C>G	2064	CTC	CTG	1264-2864	1638-1696	0.3398	0.1545	1864-2264	2062-2124	0.7737	0.4804	L	3	644	R	2064 C/G
rs200204024	c.1950C>T	2082	TTC	TTT	1282-2882	2067-2117	0.8815	0.6166	1882-2282	2067-2117	0.8816	0.6298	F	3	650	R	2082 C/T
?	c.2052A>G	2184	AAA	AAG	1384-2984	2139-2192	0.9797	0.8746	1984-2384	2127-2191	0.9584	0.793	K	3	684	R	2184 A/G
rs1800102	c.2106C>G	2238	CTC	CTG	1438-3038	1774-2252	0.9747	0.8566	2038-2438	2207-2256	0.9813	0.872	L	3	702	R	2238 C/G
rs368599862	c.2172C>T	2304	ATC	ATT	1504-3104	1581-1717	0.8569	0.6017	2104-2504	2188-2312	0.7479	0.4464	I	3	724	R
rs146645194	c.2241G>A	2373	GCG	GCA	1573-3173	2371-2437	0.9442	0.7471	2173-2573	2339-2388	0.9918	0.9215	A	3	747	R
rs151235408	c.2245C>T	2377	CTG	TTG	1577-3177	2371-2478	0.7834	0.4751	2177-2577	2204-2253	0.9992	0.9812	L	1	749	R	2377 C/T
rs201888075	c.2259C>T	2391	AGC	AGT	1591-3191	2364-2415	-0.0516	0.0467	2191-2591	2341-2409	0.2259	0.1184	S	3	753	R	2391 C/T
rs138634146	c.2280G>A	2412	ACG	ACA	1612-3212	2389-2438	-0.2268	0.0237	2212-2612	2390-2439	-0.2747	0.0207	T	3	760	R	2412 G/A
rs202115503	c.2373A>G	2505	ACA	ACG	1705-3305	2467-2516	0.9079	0.6901	2305-2705	2470-2519	0.8833	0.6319	T	3	791	R
rs143954792	c.2424T>C	2556	TAT	TAC	1756-3356	2521-2595	0.8512	0.5929	2356-2756	2516-2596	0.8437	0.5682	Y	3	808	R
rs369664216	c.2460A>T	2592	ATA	ATT	1792-3392	2544-2595	0.88	0.6392	2392-2792	2544-2593	0.8913	0.6461	I	3	820	R
?	c.2487A>G	2619	TTA	TTG	1819-3419	2602-2651	0.9997	0.9897	2419-2819	2603-2652	0.9997	0.9881	L	3	829	R	2619 A/G
rs1800104	c.2559T>C	2691	ATT	ATC	1891-3491	2602-2718	0.8963	0.6681	2491-2891	2659-2757	0.3777	0.1876	I	3	853	R/MSD2	2691 T/C
rs1042077	c.2562T>G	2694	ACT	ACG	1894-3494	2658-2718	0.1965	0.1141	2494-2894	2637-2780	0.8715	0.6118	T	3	854	R/MSD2	2694 T/G
rs397508398	c.2571G>A	2703	AAG	AAA	1903-3503	2684-2946	0.9256	0.7264	2503-2903	2689-2738	0.9768	0.8549	K	3	857	R/MSD2	2703 G/A
rs1800105	c.2604A>G	2736	GTA	GTG	1936-3536	2658-2720	0.7414	0.4521	2536-2936	2770-2819	0.9356	0.7352	V	3	868	MSD2:h1'	2736 G/A
rs397508419	c.2679G>T	2811	GGG	GGT	2011-3611	2807-2856	0.8562	0.6005	2611-3011	2779-2850	0.8881	0.6403	G	3	893	MSD2:EL3	2811 G/T
?	c.2712A>T	2844	GCA	GCT	2044-3644	2809-2858	0.2344	0.1269	2644-3044	2810-2859	0.251	0.127	A	3	904	MSD2:EL3	2844 A/T
?	c.2724C>T	2856	ACC	ACT	2056-3656	2813-2890	0.3337	0.1661	2656-3056	2814-2863	0.2801	0.1376	T	3	908	MSD2:EL3	2856 C/T
rs200901072	c.2736G>A	2868	TCG	TCA	2068-3668	3341-3647	0.7303	0.4402	2668-3068	2684-2738	0.9236	0.7097	S	3	912	MSD2-h2'	2868 G/A
rs1800108	c.2769C>T	2901	GCC	GCT	2101-3701	2813-2917	0.6359	0.3513	2701-3101	2747-2943	0.7628	0.4631	A	3	923	MSD2-h2'	2901 C/T
rs368967922	c.2805A>G	2937	CTA	CTG	2137-3737	2191-2328	0.9604	0.8118	2737-3137	2743-2947	0.9346	0.7344	L	3	935	MSD2:CL3	?
rs397508438	c.2808A>G	2940	CCA	CCG	2140-3740	2664-2737	-0.0593	0.0511	2740-3140	2918-2979	0.8795	0.6253	P	3	936	MSD2:CL3	2940 A/G
rs60887846	c.2820T>C	2952	ACT	ACG	2152-3752	2867-2967	-0.0327	0.056	2752-3152	2892-2976	0.4332	0.2061	T	3	940	MSD2:CL3	?
rs193922513	c.2835G>A	2967	TCG	TCA	2167-3767	2745-3224	0.9713	0.8452	2767-3167	2964-3013	0.9969	0.956	S	3	945	MSD2:CL3	2967 G/A
rs1800109	c.2898G>A	3030	ACG	ACA	2230-3830	2998-3047	0.1515	0.1002	2830-3230	2998-3047	-0.0686	0.0525	T	3	966	MSD2:CL3	3030 G/A
rs377502207	c.2907A>G	3039	GCA	GCG	2239-3839	3014-3245	0.8668	0.6174	2839-3239	2985-3037	0.99	0.9086	A	3	969	MSD2:CL3
rs1800113	c.3177A>G	3309	TTA	TTG	2509-4109	3282-3331	0.7043	0.4137	3109-3509	3282-3331	0.7043	0.4014	L	3	1059	MSD2:CL4	3309 A/G
rs142526976	c.3180A>G	3312	AAA	AAG	2512-4112	3281-3330	0.9599	0.8105	3112-3512	3281-3330	0.9599	0.7998	K	3	1060	MSD2:CL4
rs1800115	c.3201C>T	3333	GCC	GCT	2533-4133	3337-3427	0.9973	0.9637	3133-3533	3178-3410	1	0.9994	A	3	1067	MSD2:CL4	3333 C/T
rs1800116	c.3204C>T	3336	TTC	TTT	2536-4136	3337-3413	0.9878	0.9079	3136-3536	3254-3363	0.998	0.9664	F	3	1068	MSD2:CL4	3336 C/T
rs1800117	c.3252A>G	3384	TTA	TTG	2584-4184	3352-3427	0.8165	0.5431	3184-3584	3352-3427	0.8822	0.6299	L	3	1084	MSD2:CL4	3384 A/G
rs1800118	c.3285A>T	3417	ACA	ACT	2617-4217	3874-3923	0.715	0.4244	3217-3617	3463-3512	0.7579	0.4576	T	3	1095	MSD2:CL4	3417 A/T
?	c.3306A>G	3438	AGA	AGG	2638-4238	3430-3479	0.6924	0.4021	3238-3638	3430-3479	0.8151	0.5279	R	3	1002	MSD2:CL4	3438 A/G
rs144135742	c.3333C>T	3465	TTC	TTT	2665-4265	3243-3473	0.971	0.8441	3265-3665	3421-3470	0.8551	0.5855	F	3	1111	MSD2:h5'
rs1800119	c.3339T>C	3471	GCT	GCC	2671-4271	3341-3421	0.6091	0.3295	3271-3671	3444-3507	0.9686	0.8265	A	3	1113	MSD2:h5'	3471 T/C
?	c.3345C>A	3477	ACC	ACA	2677-4277	3463-3512	-0.489	0.0072	3277-3677	3467-3516	-0.4454	0.0087	T	3	1115	MSD2:h5'	3477 C/A
rs375845215	c.3429G>A	3561	TTG	TTA	2761-4361	3463-3512	0.7372	0.4476	3361-3761	3562-3612	-0.2316	0.0249	L	3	1143	MSD2:h6'
rs375687401	c.3441A>G	3573	GTA	GTG	2773-4373	3558-3607	0.9236	0.7222	3373-3773	3562-3612	0.907	0.6757	V	3	1147	MSD2:h6'
?	c.3472C>A	3604	CGA	AGA	2804-4404	3553-3602	0.0229	0.0674	3404-3804	3562-3612	-0.2895	0.0193	R	1	1158	MSD2:h6'
?	c.3504C>T	3636	GAC	GAT	2836-4436	3561-3612	0.0707	0.0784	3436-3836	3562-3612	-0.2003	0.0326	D	3	1168	MSD2/NBD2	3636 C/T
rs1800121	c.3558A>G	3690	CAA	CAG	2890-4490	3690-3851	0.9999	0.9957	3490-3890	3687-3806	0.9994	0.9833	Q	3	1186	MSD2/NBD2	3690 A/T
rs146804928	c.3564G>A	3696	TCG	TCA	2896-4496	3344-3690	0.9997	0.9904	3496-3896	3692-3779	0.9988	0.9753	S	3	1188	MSD2/NBD2
rs1800122	c.3594G>T	3726	GTG	GTT	2926-4526	3725-3781	0.6524	0.3655	3526-3926	3725-3781	0.642	0.3451	V	3	1198	MSD2/NBD2	3726 G/T
?	c.3648A>C	3780	ACA	ACC	2980-4580	3773-3822	0.8943	0.6646	3580-3980	3773-3822	0.8953	0.6533	T	3	1216	MSD2/NBD2	3780 A/C
?	c.3681A>G	3813	TTA	TTG	3013-4613	3776-3825	0.8147	0.5406	3613-4013	3776-3825	0.8101	0.5212	L	3	1227	NBD2
rs185065886	c.3723C>A	3855	GGC	GGA	3055-4655	3761-3865	-0.0736	0.0486	3655-4055	3825-3900	-0.6539	0.002	G	3	1241	NBD2
rs1800128	c.3735A>G	3867	AGA	AGG	3067-4667	3764-3870	-0.1143	0.042	3667-4067	3844-3952	0.6687	0.3681	R	3	1245	NBD2	3867 A/G
rs200837037	c.3753T>C	3885	AGT	AGC	3085-4685	3874-3923	-0.0119	0.0601	3685-4085	3870-3959	0.369	0.1746	S	3	1251	NBD2
rs117400534	c.3759G>A	3891	TTG	TTA	3091-4691	3876-3925	0.6981	0.4076	3691-4091	3818-3885	0.9626	0.8078	L	3	1253	NBD2	3891 G/A
rs201382911	c.3757T>C	3889	TTG	CTG	3089-4689	3873-3922	0.6769	0.3875	3689-4089	3812-3891	0.9563	0.7897	L	1	1253	NBD2
rs200174447	c.3765A>G	3897	TCA	TCG	3097-4697	3869-3948	0.5441	0.2818	3697-4097	3789-3914	0.513	0.2517	S	3	1255	NBD2
rs202074317	c.3772T>C	3904	TTG	CTG	3104-4704	3874-3923	0.5355	0.276	3704-4104	3901-4074	0.9602	0.8007	L	1	1258	NBD2
rs112339787	c.3780A>G	3912	CTA	CTG	3112-4712	3875-3925	-0.0114	0.0602	3712-4112	3888-3950	0.0987	0.0813	L	3	1260	NBD2
rs200921635	c.3789T>C	3921	ACT	ACC	3121-4721	3875-3925	0.0257	0.068	3721-4121	3917-3995	0.6947	0.3921	T	3	1263	NBD2
rs1800129	c.3807C>T	3939	ATC	ATT	3139-4739	3866-3939	0.8696	0.6219	3739-4139	3917-4007	0.9506	0.774	I	3	1269	NBD2	3939 C/T
?	c.3825T>C	3957	GAT	GAC	3157-4757	3878-3939	0.9656	0.8273	3757-4157	3921-4090	0.4992	0.2433	D	3	1275	NBD2
rs1800130	c.3870A>G	4002	CCA	CCG	3202-4802	4303-4353	0.9967	0.9588	3802-4202	3970-4019	0.9263	0.7156	P	3	1290	NBD2	4002 A/G
rs1800131	c.3897A>G	4029	ACA	ACG	3229-4829	3988-4037	0.9703	0.8419	3829-4229	3967-4031	0.9985	0.9713	T	3	1299	NBD2	4029 A/G
rs1800132	c.3918C>T	4050	CCC	CCT	3250-4850	4116-4240	0.9981	0.9706	3850-4250	3922-3999	0.3706	0.1753	P	3	1306	NBD2	4050 C/T
rs1800133	c.3954T>C	4086	GTT	GTC	3286-4886	4128-4204	0.9846	0.8937	3886-4286	4128-4204	0.9846	0.8861	V	3	1318	NBD2	4086 T/C
?	c.4182T>C	4314	GAT	GAC	3514-5114	4305-4422	0.7298	0.4396	4114-4514	4298-4388	0.7911	0.4969	D	3	1394	NBD2
rs79688066	c.4197C>G	4329	CTC	CTG	3529-5129	4304-4353	0.6732	0.384	4129-4529	4304-4353	0.7072	0.4042	L	3	1399	NBD2	4329 C/G
rs368044495	c.4206C>T	4338	CAC	CAT	3538-5138	4164-4344	0.9456	0.7727	4138-4538	4164-4344	0.9694	0.8293	H	3	1402	NBD2
rs1800134	c.4224G>A	4356	CTG	CTA	3556-5156	4300-4362	0.5916	0.316	4156-4556	4314-4376	0.447	0.2134	L	3	1408	NBD2	4356 G/A
rs1800135	c.4272C>T	4404	TAC	TAT	3604-5204	4393-4442	0.9086	0.6915	4204-4604	4393-4442	0.9009	0.6638	Y	3	1424	NBD2	4404 C/T
?	c.4332C>T	4464	TCC	TCT	3664-5264	4449-4534	0.4328	0.2142	4264-4664	4446-4495	0.6078	0.3176	S	3	1444	C'	4464 CT
rs1800136	c.4389G>A	4521	CAG	CAA	3721-5321	4464-4524	0.4541	0.2259	4321-4721	4510-4563	0.9888	0.9057	Q	3	1463	C'	4521 G/A
?	c.4425G>A	4557	GTG	GTA	3757-5357	4565-5033	1	0.9989	4357-4757	4510-4573	0.5929	0.3063	V	3	1475	C'	4557 G/A
?	c.4431T>C	4563	GAT	GAC	3763-5363	4951-5022	0.9233	0.7215	4363-4763	4509-4573	0.7631	0.4635	D	3	1477	C'	4563 T/C
