# Supplementary material for: Codon bias and the folding dynamics of the cystic fibrosis transmembrane conductance regulator
Source: Cell Mol Biol Lett. 2016 Oct 19;21:23. doi: 10.1186/s11658-016-0025-x (PMC5415761; doi:10.1186/s11658-016-0025-x)
Supplement: Supplementary file 6 — CADD analysis of CFTR SNPs. SNPs that may affect splicing are marked bold. SNPs with C-score significantly higher than whole genome median are marked light grey, while SNPs with highest quartile C-scores are marked dark grey. (XLSX 28 kb) [file 11658_2016_25_MOESM6_ESM.xlsx]

## Sheet: Sheet2
rs#	cDNA name	Location mRNA	Codon from	Codon to	Raw Score	C-score	Dst. to Splice (nt)	Dst. to Spl Type	aa	codon position	aa position NCBI	CFTR domain
rs1800071	c.24G>A	156	AAG	AAA	1.31593	10.31	n.a.	n.a.	K	3	8	N'
rs376538363	c.120C>T	252	ATC	ATT	0.963664	8.932	n.a.	n.a.	I	3	40	N'
rs140444668	c.147A>G	279	CTA	CTG	1.05505	9.309	n.a.	n.a.	L	3	49	N'
rs1800075	c.213T>C	345	AAT	AAC	1.09849	9.482	n.a.	n.a.	N	3	71	N'
rs374992300	c.258C>A	390	ATC	ATA	0.290499	5.573	n.a.	n.a.	I	3	86	MSD1:h1
?	c.333G>A	465	CCG	CCA	0.868058	12.14	n.a.	n.a.	P	3	111	EL 1
?	c.357C>T	489	ATC	ATT	0.76597	11.41	n.a.	n.a.	I	3	119	MSD1:h2
rs1800077	c.360G>A	492	GCG	GCA	-0.138242	3.323	n.a.	n.a.	A	3	120	MSD1:h2
?	c.417C>T	549	CAC	CAT	1.17257	14.19	n.a.	n.a.	H	3	139	MSD1:CL1
rs397508728	c.480T>A	612	ATT	ATA	1.30403	14.96	10	DONOR	I	3	160	MSD1:CL1
rs1800081	c.609C>T	741	ATC	ATT	0.640469	10.49	n.a.	n.a.	I	3	203	MSD1:h3
rs369247323	c.612T>G	744	GCT	GCG	-0.442544	1.945	n.a.	n.a.	A	3	204	MSD1:h3
rs397508773	c.627A>G	759	GCA	GCG	-0.45244	0.193	n.a.	n.a.	A	3	209	MSD1:h3
rs188457893	c.640C>T	772	CTA	TTA	-0.07628	3.627	n.a.	n.a.	L	1	214	MSD1:h3
rs35033453	c.738G>A	870	AAG	AAA	0.982033	9.009	n.a.	n.a.	K	3	246	MSD1:CL2
rs1800082	c.741C>T	873	TAC	TAT	1.48464	15.89	3	DONOR	T	3	247	MSD1:CL2
rs201465561	c.888T>C	1020	ACT	ACC	0.774169	8.089	n.a.	n.a.	T	3	296	MSD1:CL2
rs199926595	c.897A>T	1029	GCA	GCT	1.44808	10.78	n.a.	n.a.	A	3	299	MSD1:CL2
rs146652541	c.900C>A	1032	GCC	GCA	1.14486	9.664	n.a.	n.a.	A	3	300	MSD1:CL2
rs1800083	c.915C>T	1047	TTC	TTT	1.09294	9.46	n.a.	n.a.	F	3	305	MSD1:CL2
rs200046355	c.918T>C	1050	AAT	AAC	0.999959	9.084	n.a.	n.a.	N	3	306	MSD1:CL2
rs1800084	c.927C>A	1059	GCC	GCA	1.09261	9.459	n.a.	n.a.	A	3	309	MSD1:h5
rs1800084	c.927C>G	1059	GCC	GCG	1.0296	9.206	n.a.	n.a.	A	3	309	MSD1:h5
rs202168465	c.939A>G	1071	TCA	TCG	1.23697	10.02	n.a.	n.a.	S	3	313	MSD1:h5
?	c.954G>A	1086	GTG	GTA	0.771923	11.46	n.a.	n.a.	V	3	318	MSD1:h5
?	c.960A>G	1092	TTA	TTG	0.735417	11.19	n.a.	n.a.	L	3	320	MSD1:h5
?	c.966G>A	1098	GTG	GTA	0.535374	9.667	n.a.	n.a.	V	3	322	MSD1:h5
rs1799834	c.972C>G	1104	CCC	CCG	0.307193	5.664	n.a.	n.a.	P	3	324	MSD1:h5
rs200112521	c.981A>G	1113	CTA	CTG	0.547533	6.963	n.a.	n.a.	L	3	327	MSD1:h5
rs201115310	c.1002G>A	1134	CGG	CGA	-0.77309	0.75	n.a.	n.a.	R	3	334	MSD1:h6
rs202100193	c.1014C>A	1146	ACC	ACA	-0.207581	2.994	n.a.	n.a.	T	3	338	MSD1:h6
rs200268636	c.1023A>G	1155	TCA	TCG	0.471098	6.557	n.a.	n.a.	S	3	341	MSD1:h6
rs201387280	c.1032T>A	1164	ATT	ATC	1.23538	10.02	n.a.	n.a.	I	3	344	MSD1:h6
rs202116910	c.1035T>C	1167	GTT	GTC	1.14766	9.675	n.a.	n.a.	V	3	345	MSD1:h6
?	c.1036C>T	1168	CTG	TTG	1.38546	15.39	n.a.	n.a.	L	1	346	MSD1:h6
rs200520623	c.1047G>A	1179	GCG	GCA	1.25201	10.08	n.a.	n.a.	A	3	349	MSD1:h6
rs199566942	c.1062T>C	1194	TTT	TTC	1.26237	10.12	n.a.	n.a.	F	3	354	MSD1/NBD1
rs200708728	c.1074A>G	1206	GTA	GTG	1.42541	10.7	n.a.	n.a.	V	3	358	MSD1/NBD1
rs201246833	c.1080A>G	1212	ACA	ACG	1.36563	10.49	n.a.	n.a.	T	3	360	MSD1/NBD1
rs112369969	c.1098A>G	1230	GGA	GGG	0.936863	8.818	n.a.	n.a.	G	3	366	MSD1/NBD1
?	c.1101A>T	1233	GCA	GCT	0.24948	6.908	16	DONOR	A	3	367	MSD1/NBD1
rs199742619	c.1107C>T	1239	AAC	AAT	0.797243	8.197	n.a.	n.a.	N	3	369	MSD1/NBD1
?	c.1149G>A	1281	TTG	TTA	0.847996	12	n.a.	n.a.	L	3	383	MSD1/NBD1
rs1800088	c.1164G>T	1296	ACG	ACT	0.873225	8.541	n.a.	n.a.	T	3	388	MSD1/NBD1
rs62469440	c.1254T>C	1386	AAT	AAC	-1.64292	0.013	n.a.	n.a.	N	3	418	MSD1/NBD1
rs2896225	c.1278C>T	1410	GAC	GAT	-0.931863	0.375	n.a.	n.a.	D	3	426	MSD1/NBD1
?	c.1329T>C	1461	GAT	GAC	-0.079777	2.289	n.a.	n.a.	D	3	443	NBD1
rs1800090	c.1440T>C	1572	GGT	GGC	1.2922	10.23	n.a.	n.a.	G	3	480	NBD1
rs1800094	c.1581A>G	1713	GAA	GAG	2.06023	19.61	4	DONOR	E	3	527	NBD1
rs1800095	c.1584G>A	1716	GAG	GAA	2.29643	21.6	1	DONOR	E	3	528	NBD1
?	c.1632T>G	1764	GGT	GGG	2.133	20.3	n.a.	n.a.	G	3	544	NBD1
rs1800096	c.1641A>T	1773	ACA	ACT	1.56029	11.17	n.a.	n.a.	T	3	547	NBD1
rs55928397	c.1731C>T	1863	TAC	TAT	2.1177	20.2	n.a.	n.a.	Y	3	577	NBD1
rs201025424	c.1734A>G	1866	CTA	CTG	0.864133	8.5	n.a.	n.a.	L	3	578	NBD1
rs186147668	c.1791C>T	1923	AAC	AAT	0.598405	7.226	n.a.	n.a.	N	3	597	R
rs397508304	c.1797T>A	1929	ACT	ACA	1.30086	14.94	n.a.	n.a.	T	3	599	R
rs145877746	c.1920T>C	2052	TTT	TTC	1.12988	9.606	n.a.	n.a.	F	3	640	R
?	c.1932C>G	2064	CTC	CTG	0.717988	11.07	n.a.	n.a.	L	3	644	R
rs200204024	c.1950C>T	2082	TTC	TTT	3.42723	17.59	n.a.	n.a.	F	3	650	R
?	c.2052A>G	2184	AAA	AAG	0.183901	6.059	n.a.	n.a.	K	3	684	R
rs1800102	c.2106C>G	2238	CTC	CTG	-0.205419	3.004	n.a.	n.a.	L	3	702	R
rs368599862	c.2172C>T	2304	ATC	ATT	1.41437	10.67	n.a.	n.a.	I	3	724	R
rs146645194	c.2241G>A	2373	GCG	GCA	-1.06402	0.179	n.a.	n.a.	A	3	747	R
rs151235408	c.2245C>T	2377	CTG	TTG	-1.30196	0.037	n.a.	n.a.	L	1	749	R
rs201888075	c.2259C>T	2391	AGC	AGT	0.581489	10.04	n.a.	n.a.	S	3	753	R
rs138634146	c.2280G>A	2412	ACG	ACA	-1.26846	0.045	n.a.	n.a.	T	3	760	R
rs202115503	c.2373A>G	2505	ACA	ACG	-1.19006	0.077	n.a.	n.a.	T	3	791	R
rs143954792	c.2424T>C	2556	TAT	TAC	0.830314	8.348	n.a.	n.a.	Y	3	808	R
rs369664216	c.2460A>T	2592	ATA	ATT	1.43559	10.74	n.a.	n.a.	I	3	820	R
?	c.2487A>G	2619	TTA	TTG	0.46174	9.056	4	DONOR	L	3	829	R
rs1800104	c.2559T>C	2691	ATT	ATC	-1.15458	0.099	n.a.	n.a.	I	3	853	R/MSD2
rs1042077	c.2562T>G	2694	ACT	ACG	-1.28204	0.042	n.a.	n.a.	T	3	854	R/MSD2
rs397508398	c.2571G>A	2703	AAG	AAA	0.663065	10.66	n.a.	n.a.	K	3	857	R/MSD2
rs1800105	c.2604A>G	2736	GTA	GTG	-0.566153	1.447	n.a.	n.a.	V	3	868	MSD2:h1'
rs397508419	c.2679G>T	2811	GGG	GGT	-0.033047	2.871	n.a.	n.a.	G	3	893	MSD2:EL3
?	c.2712A>T	2844	GCA	GCT	0.141237	5.453	n.a.	n.a.	A	3	904	MSD2:EL3
?	c.2724C>T	2856	ACC	ACT	0.619288	10.33	n.a.	n.a.	T	3	908	MSD2:EL3
rs200901072	c.2736G>A	2868	TCG	TCA	-0.906732	0.424	n.a.	n.a.	S	3	912	MSD2-h2'
rs1800108	c.2769C>T	2901	GCC	GCT	0.844747	8.414	n.a.	n.a.	A	3	923	MSD2-h2'
rs368967922	c.2805A>G	2937	CTA	CTG	0.892366	8.625	n.a.	n.a.	L	3	935	MSD2:CL3
rs397508438	c.2808A>G	2940	CCA	CCG					P	3	936	MSD2:CL3
rs60887846	c.2820T>C	2952	ACT	ACG	1.60044	16.48	n.a.	n.a.	T	3	940	MSD2:CL3
rs193922513	c.2835G>A	2967	TCG	TCA	1.78624	17.52	n.a.	n.a.	S	3	945	MSD2:CL3
rs1800109	c.2898G>A	3030	ACG	ACA	0.291504	7.399	n.a.	n.a.	T	3	966	MSD2:CL3
rs377502207	c.2907A>G	3039	GCA	GCG	2.02358	12.72	11	DONOR	A	3	969	MSD2:CL3
?	c.3306A>G	3438	AGA	AGG	1.87562	18.11	n.a.	n.a.	R	3	1002	MSD2:CL4
rs1800113	c.3177A>G	3309	TTA	TTG	2.02854	19.32	n.a.	n.a.	L	3	1059	MSD2:CL4
rs142526976	c.3180A>G	3312	AAA	AAG	1.20268	9.885	n.a.	n.a.	K	3	1060	MSD2:CL4
rs1800115	c.3201C>T	3333	GCC	GCT	1.23256	9.998	n.a.	n.a.	A	3	1067	MSD2:CL4
rs1800116	c.3204C>T	3336	TTC	TTT	0.986197	9.026	n.a.	n.a.	F	3	1068	MSD2:CL4
rs1800117	c.3252A>G	3384	TTA	TTG	1.22259	9.96	n.a.	n.a.	L	3	1084	MSD2:CL4
rs1800118	c.3285A>T	3417	ACA	ACT	1.02717	9.196	n.a.	n.a.	T	3	1095	MSD2:CL4
rs144135742	c.3333C>T	3465	TTC	TTT	0.922246	8.755	n.a.	n.a.	F	3	1111	MSD2:h5'
rs1800119	c.3339T>C	3471	GCT	GCC	1.93364	18.54	n.a.	n.a.	A	3	1113	MSD2:h5'
?	c.3345C>A	3477	ACC	ACA	2.14468	20.5	n.a.	n.a.	T	3	1115	MSD2:h5'
rs375845215	c.3429G>A	3561	TTG	TTA	0.966675	8.945	n.a.	n.a.	L	3	1143	MSD2:h6'
rs375687401	c.3441A>G	3573	GTA	GTG	1.19051	9.839	n.a.	n.a.	V	3	1147	MSD2:h6'
?	c.3472C>A	3604	CGA	AGA	2.16485	20.6	n.a.	n.a.	R	1	1158	MSD2/NBD2
?	c.3504C>T	3636	GAC	GAT	1.8483	17.92	4	ACCEPTOR	D	3	1168	MSD2/NBD2
rs1800121	c.3558A>G	3690	CAA	CAG	-0.10211	2.043	n.a.	n.a.	Q	3	1186	MSD2/NBD2
rs146804928	c.3564G>A	3696	TCG	TCA	-1.73203	0.011	n.a.	n.a.	S	3	1188	MSD2/NBD2
rs1800122	c.3594G>T	3726	GTG	GTT	-0.500973	1.703	n.a.	n.a.	V	3	1198	MSD2/NBD2
?	c.3648A>C	3780	ACA	ACC	1.37442	15.33	n.a.	n.a.	T	3	1216	MSD2/NBD2
?	c.3681A>G	3813	TTA	TTG	1.29622	14.91	n.a.	n.a.	L	3	1227	NBD2
rs185065886	c.3723C>A	3855	GGC	GGA	0.684431	7.658	n.a.	n.a.	G	3	1241	NBD2
rs1800128	c.3735A>G	3867	AGA	AGG	0.896215	8.642	n.a.	n.a.	R	3	1245	NBD2
rs200837037	c.3753T>C	3885	AGT	AGC	0.950517	8.876	n.a.	n.a.	S	3	1251	NBD2
rs201382911	c.3757T>C	3889	TTG	CTG	1.79368	17.56	n.a.	n.a.	L	1	1253	NBD2
rs117400534	c.3759G>A	3891	TTG	TTA	0.753786	7.993	n.a.	n.a.	L	3	1253	NBD2
rs200174447	c.3765A>G	3897	TCA	TCG	0.655872	7.517	n.a.	n.a.	S	3	1255	NBD2
rs202074317	c.3772T>C	3904	TTG	CTG	1.02158	9.173	n.a.	n.a.	L	1	1258	NBD2
rs112339787	c.3780A>G	3912	CTA	CTG	1.0217	9.173	n.a.	n.a.	L	3	1260	NBD2
rs200921635	c.3789T>C	3921	ACT	ACC	1.16652	9.747	n.a.	n.a.	T	3	1263	NBD2
rs1800129	c.3807C>T	3939	ATC	ATT	3.28755	17.04	n.a.	n.a.	I	3	1269	NBD2
?	c.3825T>C	3957	GAT	GAC	1.9909	19	n.a.	n.a.	D	3	1275	NBD2
rs1800130	c.3870A>G	4002	CCA	CCG	0.277719	5.503	n.a.	n.a.	P	3	1290	NBD2
rs1800131	c.3897A>G	4029	ACA	ACG	0.954979	8.895	n.a.	n.a.	T	3	1299	NBD2
rs1800132	c.3918C>T	4050	CCC	CCT	1.15528	14.08	n.a.	n.a.	P	3	1306	NBD2
rs1800133	c.3954T>C	4086	GTT	GTC	0.950561	8.876	n.a.	n.a.	V	3	1318	NBD2
?	c.4182T>C	4314	GAT	GAC	1.1236	13.88	10	DONOR	D	3	1394	NBD2
rs79688066	c.4197C>G	4329	CTC	CTG	0.601959	7.244	n.a.	n.a.	L	3	1399	NBD2
rs368044495	c.4206C>T	4338	CAC	CAT	0.812582	8.267	n.a.	n.a.	H	3	1402	NBD2
rs1800134	c.4224G>A	4356	CTG	CTA	0.226343	5.221	n.a.	n.a.	L	3	1408	NBD2
rs1800135	c.4272C>T	4404	TAC	TAT	0.607018	10.24	n.a.	n.a.	Y	3	1424	NBD2
?	c.4332C>T	4464	TCC	TCT	0.837595	11.93	n.a.	n.a.	S	3	1444	C'
rs1800136	c.4389G>A	4521	CAG	CAA	-1.69947	0.011	n.a.	n.a.	Q	3	1463	C'
?	c.4425G>A	4557	GTG	GTA	0.288713	7.367	n.a.	n.a.	V	3	1475	C'
?	c.4431T>C	4563	GAT	GAC	-0.417409	0.254	n.a.	n.a.	D	3	1477	C'
